# Supplementary material for: Exploring New Alleles Involved in Tomato Fruit Quality in an Introgression Line Library of Solanum pimpinellifolium
Source: Front Plant Sci. 2016 Aug 17;7:1172. doi: 10.3389/fpls.2016.01172 (PMC4987366; doi:10.3389/fpls.2016.01172)
Supplement: Supplementary file 1 [file Table_1.XLS]

## Sheet: MM data
Table S1. Means and standard desviations (sd) for fruit weight (FW), diameter (FD), length (FL), shape (FS), circular shape (CIR), shoulder height (PSH), soluble solid content (SSC), Ph (PH), titrable adicity (TA) and the internal and external CIELab color system variables a*, b*, L*, C*, H for the recurrent parent Moneymaker among the three experimental locations (Alginet, Orihuela and Málaga)
Traits		Acronyms		Alginet							Orihuela						Málaga
				Mean				Sd			Mean			Sd			Mean			Sd
Fruit Size		FW (g)			96.18			12.63			98.79			19.50			99.58			12.38
		FD (cm)			5.89			0.31			5.89			0.42			6.2			0.32
		FL (cm)			5.18			0.22			5.25			0.28			5.43*			0.30
Fruit Shape		FS			0.88			0.02			0.89			0.03			0.88			0.04
		CIR			0.05			0.01			0.06			0.01			0.06			0.01
		PSH			0.02			0.01			0.05			0.01			0.06			0.01
Organoleptic		SSC (ºBrix)		4.49				0.33			4.61			0.57			4.26			0.36
		PH						0.15			4.91			0.28			4.65			0.06
		TA (% citric acid)		0.32				0.03			0.34			0.03			0.21			0.05
External color		L*			39.04			1.84			43.75*			1.73			37.33			2.07
		a*			25.48			2.87			23.16			1.65			18.7			2.38
		b*			24.73			3.03			24.93			2.74			21.76			2.91
		C*			35.59			3.75			34.16			3.16			29.20*			2.78
		H			44.07			2.84			47.02			3.34			49.04			4.24
Internal color		L*			36.81			3.27			40.11			3.62			41.65			1.11
		a*			28.18			2.61			18.8			2.48			25.51			1.59
		b*			27.74			1.98			26.07			3.38			28.70			1.45
		C*			39.63			2.79			32.2			2.90			38.61			1.53
		H			44.65			2.51			54.22			4.72			48.33			2.70
