# Supplementary material for: Exploring New Alleles Involved in Tomato Fruit Quality in an Introgression Line Library of Solanum pimpinellifolium
Source: Front Plant Sci. 2016 Aug 17;7:1172. doi: 10.3389/fpls.2016.01172 (PMC4987366; doi:10.3389/fpls.2016.01172)
Supplement: Supplementary file 2 [file Table_2.XLS]

## Sheet: Hoja1
Table S2. Summary of the IL versus Moneymaker (MM) mean comparisons for fruit weight (FW), diameter (FD), length (FL), shape (FS), circular shape (CIR), shoulder height (PSH), soluble solid content (SSC), Ph (PH), titrable adicity (TA) and the internal and external CIELab color system variables a*, b*, L*, C*, H among three locations in Spain (Alginet, Orihuela and Málaga). X3+/- means that the I…
	Fruit size			Fruit shape			Organoleptic			External color					Internal color
IL	FW	FD	FL	FS	CIR	PSH	SSC	Ph	TA	L*	a*	b*	C*	H	L*	a*	b*	H	C*
SP_1_1
SP_1_2	x³-	x³-	x³-		x¹-	x³-			x¹+					x¹-		x¹+	x¹+	x²+	x¹+
SP_1_3	x²-	x¹-	x²-				x¹-		x¹-
SP_1_4	x²-		x²-				x¹+		x¹+					x¹-				x¹-
SP_2_1	x²-	x²-	x¹-				x¹+				x²-		x¹-	x¹+	x¹-	x¹-		x¹+	x¹-
SP_2_2	x¹-	x¹-	x¹-				x²+				x¹-		x¹-
SP_2_3	x²-	x¹-	x¹-				x¹+				x²-					x¹-		x¹+	x¹-
SP_2_4	x²-	x³-	x¹-	x¹+	x²-	x¹-			x²-						x¹-
SP_2_5	x³-	x³-	x³-		x¹-		x²+				x¹-		x¹-		x²-
SP_3_2	x²-	x²-	x³-						x¹+		x¹+		x¹+			x¹+			x¹+
SP_3_3	x³-	x³-	x³-			x³-	x³+		x¹+							x¹+
SP_3_4	x¹-	x¹-				x¹-											x¹-
SP_4_1	x²-	x¹-	x²-						x¹+	x¹-	x¹-	x¹-	x¹-		x¹-		x¹-		x¹-
SP_4_2	x²-	x²-	x²-	x²-	x¹-						x¹+
SP_4_3	x²-	x²-	x¹-	x¹+			x²-			x¹+	x¹+	x¹+	x¹+	x¹+			x¹+
SP_4_4	x²-	x¹-	x¹-											x¹-	x¹-		x¹-
SP_5_1	x¹+
SP_5_2			x¹-	x¹-	x¹+		x²-		x¹-		x¹+	x¹+	x¹+		x²+
SP_5_3							x¹-
SP_5_4																x¹+
SP_5_5	x¹-	x¹-	x¹-						x¹+
SP_6_1															x¹+
SP_6_2			x¹-	x³-	x³+						x¹-
SP_6_3							x¹-
SP_6_4																x¹+	x¹+		x¹+
SP_6_5	x¹+									x¹+		x¹+					x¹-
SP_7_1
SP_7_2	x¹-	x¹-	x²-
SP_7_3	x²-		x²-		x¹+						x²-		x¹-	x¹+				x¹+	x¹-
SP_7_4					x¹-	x¹-											x¹-
SP_8_1	x¹-	x¹-	x¹-			x¹-					x¹+			x¹-
SP_8_2	x¹-	x¹-	x¹-				x¹+				x¹-		x¹-
SP_8_3											x¹-						x¹-
SP_8_4	x¹-	x¹-															x¹-
SP_9_1	x¹-	x¹-	x¹-				x²+										x¹+	x¹+
SP_9_2	x¹-		x¹-				x¹+				x¹-		x¹-						x¹-
SP_9_3
SP_9_4
SP_10_1			x¹-								x¹+			x¹-	x¹-	x²+			x¹+
SP_10_2	x²-	x²-	x²-				x¹+				x¹+			x¹-	x¹-	x¹+	x¹+		x¹+
SP_10_3											x¹+		x¹+						x¹+
SP_10_4	x¹+								x¹+
SP_10_5				x²-	x³+	x¹+
SP_10_6	x¹-		x¹-				x²+								x¹+
SP_11_1	x¹-	x¹-				x¹-
SP_11_2	x²-	x²-	x²-								x¹-					x¹-		x¹+
SP_11_3	x¹-		x¹-															x¹+
SP_11_4	x¹+						x¹-		x¹-	x¹+		x¹+						x¹+
SP_12_1																x¹+
SP_12_2	x¹-														x¹+
SP_12_3	x¹-	x¹-	x¹-
SP_12_4	x¹+	x¹+									x¹-
SP_12_5	x²+		x¹+											x¹+
