# Supplementary material for: Exploring New Alleles Involved in Tomato Fruit Quality in an Introgression Line Library of Solanum pimpinellifolium
Source: Front Plant Sci. 2016 Aug 17;7:1172. doi: 10.3389/fpls.2016.01172 (PMC4987366; doi:10.3389/fpls.2016.01172)
Supplement: Supplementary file 3 [file Table_3.XLS]

## Sheet: SS3
Table S3. Correlation coefficients (p˂0.05, -0.13 ˃ r ˃0.13) between traits fruit weight (FW), diameter (FD), length (FL), shape (FS), circular shape (CIR), shoulder height (PSH), soluble solid content (SSC), Ph (PH), titrable adicity (TA) and the internal and external CIELab color system variables a*, b*, L*, C*, H in the three experimental locations (Alginet, Orihuela and Málaga)
	Fruit proportions			Fruit shape			Organoleptic			External color					Internal color
	FW	FD	FL	FS	CIR	PSH	SSC	PH	TA	L*	a*	b*	C*	H	L*	a*	b*	C*
FD	0.927
FL	0.8769	0.8999								Alginet
FS	-0.436	-0.5607	-0.1464
CIR	0.445	0.5514	0.1672	-0.9233
PSH	0.2963	0.3301	0.223	-0.3241	0.4412
SSC
PH							0.2102
TA							0.2952	-0.3178
L*	0.1287	0.1514	0.1624				-0.3567	-0.184
a*	0.1753	0.1518	0.1856				-0.2601			0.4221
b*	0.1741	0.1833	0.2103				-0.4051	-0.1917		0.974	0.5249
C*	0.1964	0.1884	0.2253				-0.3829	-0.1854		0.8087	0.8648	0.8804
H*										0.4995	-0.5466	0.4154
L*				-0.1588	0.2152	0.1976		-0.2054	0.2661	0.3503	0.3045	0.3394	0.3684
a*											0.367		0.2418	-0.3518	0.1397
b*					0.047	0.0852		-0.1671		0.208	0.2402	0.1933	0.2491		0.6571	0.5232
C*											0.3551	0.1339	0.2788	-0.2666	0.4136	0.9058	0.8343
H	-0.1405		-0.1828				0.1259			0.1531	-0.2265			0.3413	0.3887	-0.6988	0.236	-0.333
	FW	FD	FL	FS	CIR	PSH	SSC	PH	TA	L*	a*	b*	C*	H*	L*	a*	b*	C*
FD	0.5392
FL	0.4926	0.7963								Orihuela
FS		-0.3648	0.2704
CIR	0.184	0.4804		-0.7944
PSH	0.2196	0.4568	0.1986	-0.4175	0.5683
SSC
PH				0.1777	-0.2384	-0.1972
TA		0.1661			0.2521	0.256	0.4452	-0.2586
L*	0.1911	0.2102	0.2619				-0.2819		-0.1451
a*							-0.217	-0.3047
b*	0.1673	0.1809	0.2518				-0.3925		-0.1747	0.8881	0.1553
C*	0.1245	0.1275	0.1264				-0.4017	-0.2517		0.6346	0.734	0.7822
H*	0.1013	0.1202	0.2278	0.1631				0.1885	-0.1746	0.6226	-0.6801	0.6113
L*	0.2242	0.2337	0.2741			0.1703				0.1771		0.1729		0.2075
a*								-0.1514			0.4053		0.2138	-0.3663	-0.3877
b*		-0.1486		0.1299	-0.1582						0.162		0.156
C*											0.3733		0.2459	-0.2867	-0.2112	0.6849	0.7792
H		-0.1461		0.1387							-0.2754			0.2889	0.3692	-0.854	0.4444	-0.21
	FW	FD	FL	FS	CIR	PSH	SSC	PH	TA	L*	a*	b*	C*	H*	L*	a*	b*	C*
FD	0.8481
FL	0.7975	0.8337								Malaga
FS	-0.3119	-0.5334
CIR	0.3574	0.5669		-0.9134
PSH	0.4448	0.5215	0.3484	-0.4234	0.5579
SSC	-0.1776	-0.2002	-0.2668
PH							0.1471
TA							0.3798	-0.4009
L*							-0.1721
a*								-0.1436	0.2241	0.4095
b*							0.1104	-0.1405		0.9262	0.6156
C*								-0.1585		0.776	0.8728	0.9212
H*						0.1357	-0.1777		-0.2754	0.4553	-0.5788	0.2763
L*	0.2589	0.2926	0.248	-0.1477		0.173	-0.3084	-0.2648		0.2983		0.2984	0.2375	0.1731
a*	-0.1769	-0.1801	-0.1261	0.1387	-0.1931	-0.1897	0.2825	0.2191			0.21			-0.3413	-0.6068
b*	-0.3358	-0.3312	-0.3243							0.1871		0.1381		0.1541	0.2584
C*	-0.3693	-0.3681	-0.3277	0.1793	-0.1879	-0.2881	0.155				0.1702			-0.1672	-0.3061	0.7268	0.6042
H							-0.2826	-0.2103	-0.2205	0.1957	-0.1568	0.1478		0.3483	0.6287	-0.8222	0.6449	-0.2116
Red color indicates positive correlations and green high negative correlations, the darker the stronger correlation.
White cells indicate no significant correlation.
